# Supplementary material for: Modeling the relative risk of SARS-CoV-2 infection to inform risk-cost-benefit analyses of activities during the SARS-CoV-2 pandemic
Source: PLoS One. 2021 Jan 28;16(1):e0245381. doi: 10.1371/journal.pone.0245381 (PMC7842882; doi:10.1371/journal.pone.0245381)
Supplement: S1 File — (XLSX) [file pone.0245381.s001.xlsx]

## Sheet: Comments
All units are in feet and minutes.
For each case (classroom, church, airplane) there are a list of global variables that are colored green, and can be changed for
different scenarios.
For classroom and church, the assumption is that the droplet risk has an inverse square decay rate, and that it becomes zero at a
distance called "Safety threshold"
For the airplane, one can use inverse square, or either the Chen or Chu model, by changing the parameter
"risk column" in 'risk table airplane'!k13

## Sheet: Risk analysis Classroom
						Summaries
	Droplet risk	22.3754				Number of people (incl teacher)	Total risk (assuming previoulsy empty)	(Steady state
	Ventilation (fraction per minute)	0.125016
	Equilibrium adjusted time	52.0055				11	23.1598	29.8764
	Aerosol risk	0.784365				15	48.1152	54.5466
						22 (checkerboard)	61.6981	67.6303
	Total risk	23.1598				22 (every other row)	66.33	29.8764
						25 (every other column)	62.9983	68.7166
						43	120.514	124.949

## Sheet: Global variables Classroom
	Variable	Value
	Classroom volume	5833.88
	Seat width	3.91667
	Seat pitch	4.31667
	Ventilation (L/person/s)	31.2727
	Ventilation (cfm)	729.329		8.0 L/p/s at capacity of 43
	Duration (minutes)	60
	Classroom population	11
	Aerosol : droplet risk	1
	Aerosol risk per minute	0.0150824
	Safety threshold	6

## Sheet: Classroom map
				1
	1	0	0	0	0	0	1
	0	0	1	0	0	0	0
	1	0	0	0	1	0	0
	0	0	1	0	0	0	1
	0	0	0	0	1	0	0
	1	0	0	0	0	0	1
				6.2902										12.466										6.23298
		1.97906	3.95811	5.93717	7.91623	9.89529	11.8743				11.9652	11.1168	10.5751	10.3883	10.5751	11.1168	11.9652				7.24684	5.73876	4.60254	4.15532	4.60254	5.73876	7.24684
	2.07766	2.86938	4.47027	6.2902	8.18433	10.1111	12.0547				10.2136	9.20507	8.54303	8.31064	8.54303	9.20507	10.2136				6.2902	4.47027	2.86938	2.07766	2.86938	4.47027	6.2902
	4.15532	4.60254	5.73876	7.24684	8.94054	10.7323	12.5804				8.60814	7.38354	6.53962	6.23298	6.53962	7.38354	8.60814				5.93717	3.95811	1.97906		1.97906	3.95811	5.93717
	6.23298	6.53962	7.38354	8.60814	10.0755	11.6947	13.4108				7.24684	5.73876	4.60254	4.15532	4.60254	5.73876	7.24684				6.2902	4.47027	2.86938	2.07766	2.86938	4.47027	6.2902
	8.31064	8.54303	9.20507	10.2136	11.4775	12.9222	14.4937				6.2902	4.47027	2.86938	2.07766	2.86938	4.47027	6.2902				7.24684	5.73876	4.60254	4.15532	4.60254	5.73876	7.24684
	10.3883	10.5751	11.1168	11.9652	13.0608	14.3469	15.7771				5.93717	3.95811	1.97906		1.97906	3.95811	5.93717				8.60814	7.38354	6.53962	6.23298	6.53962	7.38354	8.60814
				0										0										0
		0	0	0	0	0	0				0	0	0	0	0	0	0				0	0	0	0	0	0	0
	0	0	0.0550004	0	0	0	0				0	0	0	0	0	0	0				0	0	0.145235	0	0	0	0
	0.064549	0	0	0	0	0	0				0	0	0	0	0	0	0				0.0286885	0	0	0	0.258196	0	0
	0	0	0	0	0	0	0				0	0	0.0474238	0	0	0	0				0	0	0.145235	0	0	0	0
	0	0	0	0	0	0	0				0	0	0	0	0.145235	0	0				0	0	0	0	0.0474238	0	0
	0	0	0	0	0	0	0				0.0286885	0	0		0	0	0.0286885				0	0	0	0	0	0	0
				0.119549										0.250036										0.624779
				0.624779
	0.119549	0	0	0	0	0	0.119549
	0	0	0.624779	0	0	0	0
	0.250036	0	0	0	0.624779	0	0
	0	0	0.624779	0	0	0	0.250036
	0	0	0	0	0.624779	0	0
	0.119549	0	0	0	0	0	0.119549
	average risk
	0.372924

## Sheet: Risk table
	Distance (feet)	Distance (meters)	Risk factor (inverse square)
	0	0	0		meters to feet	3.28
	0.328	0.1	9.29506
	0.656	0.2	2.32377
	0.984	0.3	1.03278
	1.312	0.4	0.580941
	1.64	0.5	0.371802
	1.968	0.6	0.258196
	2.296	0.7	0.189695
	2.624	0.8	0.145235
	2.952	0.9	0.114754
	3.28	1	0.0929506
	3.608	1.1	0.0768187
	3.936	1.2	0.064549
	4.264	1.3	0.0550004
	4.592	1.4	0.0474238
	4.92	1.5	0.0413114
	5.248	1.6	0.0363088
	5.576	1.7	0.0321628
	5.904	1.8	0.0286885
	6.232	1.9	0
	6.56	2	0

## Sheet: Risk Analysis CHurch
	Droplet risk	65.7426
	Ventilation (fraction per minute)	0.152803
	Equilibrium adjusted time	53.4563
	Aerosol risk	3.15169
	Total risk	68.8943

## Sheet: Global variables Church
	Variable	Value
	Church volume	33300		ceiling height	20
	Seat width	1.4		width	37
	Seat pitch	3		length	30
	Ventilation (L/person/s)	8
	Ventilation (cfm)	5088.34
	Duration (minutes)	60			church capacity
	Church population	300			300
	Aerosol : droplet risk	1
	Aerosol risk per minute	0.0589583
	Safety threshold	6

## Sheet: Church map
	0	1	0	1	0	1	0	1	0	1
	1	0	1	0	1	0	1	0	1	0
	0	1	0	1	0	1	0	1	0	1
	3	3.31059	4.10366	5.1614	6.35295	7.61577	8.91964	10.2489	11.5948	12.9522				0	0.0929506	0	0.0413114	0	0	0	0	0	0
		1.4	2.8	4.2	5.6	7	8.4	9.8	11.2	12.6					0	0.145235	0	0.0321628	0	0	0	0	0
	3	3.31059	4.10366	5.1614	6.35295	7.61577	8.91964	10.2489	11.5948	12.9522				0	0.0929506	0	0.0413114	0	0	0	0	0	0
																								0.445922
	3.31059	3	3.31059	4.10366	5.1614	6.35295	7.61577	8.91964	10.2489	11.5948				0	0.114754	0	0.064549	0	0	0	0	0	0
	1.4		1.4	2.8	4.2	5.6	7	8.4	9.8	11.2				0.580941		0.580941	0	0.064549	0	0	0	0	0
	3.31059	3	3.31059	4.10366	5.1614	6.35295	7.61577	8.91964	10.2489	11.5948				0	0.114754	0	0.064549	0	0	0	0	0	0
																								1.58504
	4.10366	3.31059	3	3.31059	4.10366	5.1614	6.35295	7.61577	8.91964	10.2489				0	0.0929506	0	0.0929506	0	0.0413114	0	0	0	0
	2.8	1.4		1.4	2.8	4.2	5.6	7	8.4	9.8				0.145235	0		0	0.145235	0	0.0321628	0	0	0
	4.10366	3.31059	3	3.31059	4.10366	5.1614	6.35295	7.61577	8.91964	10.2489				0	0.0929506	0	0.0929506	0	0.0413114	0	0	0	0
																								0.777059
	5.1614	4.10366	3.31059	3	3.31059	4.10366	5.1614	6.35295	7.61577	8.91964				0	0.064549	0	0.114754	0	0.064549	0	0	0	0
	4.2	2.8	1.4		1.4	2.8	4.2	5.6	7	8.4				0.064549	0	0.580941		0.580941	0	0.064549	0	0	0
	5.1614	4.10366	3.31059	3	3.31059	4.10366	5.1614	6.35295	7.61577	8.91964				0	0.064549	0	0.114754	0	0.064549	0	0	0	0
																								1.77868
	6.35295	5.1614	4.10366	3.31059	3	3.31059	4.10366	5.1614	6.35295	7.61577				0	0.0413114	0	0.0929506	0	0.0929506	0	0.0413114	0	0
	5.6	4.2	2.8	1.4		1.4	2.8	4.2	5.6	7				0.0321628	0	0.145235	0		0	0.145235	0	0.0321628	0
	6.35295	5.1614	4.10366	3.31059	3	3.31059	4.10366	5.1614	6.35295	7.61577				0	0.0413114	0	0.0929506	0	0.0929506	0	0.0413114	0	0
																								0.891844
													average risk
													1.09571

## Sheet: Risk Analysis Airplane
	variable	value
	seated risk	98.2249
	boarding risk	1.04785
	deboarding risk	1.04785
	total exposure risk	100.321
	adjusted infection risk	150.481

## Sheet: Global Airplane
	Variable	Value
	seats	166
	safety threshold	6
	aisle width	3.18333
	flight duration	180
	aisle length	440.333
	Gate spacing	6
	Population infection rate	0.002
	Infection detection rate	0.25		fraction of infected people detected by an on-site test
	Adusted infection rate	0.0015		estimated percentage of airplane that is infected
	first class			economy +			economy
	seats	16		seats	48		seats	102
	seat width	1.70833		seat width	1.4		seat width	1.4
	seat pitch	3.08333		seat pitch	2.83333		seat pitch	2.5
	based on united data, boeing 737-800

[truncated: 16 more sheets: Plane risk map, Moving Airplane, plane risk tables, plane interior, Risk table airplane, GlobalVariablesStadium, RiskTableStadium, SeatingMapsStadium, Hallway maps, Travel analysis, Entering, Bathroooms, Concessions, Seating analysis, Exiting, FinalAnalysisStadium]
